# Supplementary material for: Coevolution in RNA Molecules Driven by Selective Constraints: Evidence from 5S rRNA
Source: PLoS One. 2012 Sep 4;7(9):e44376. doi: 10.1371/journal.pone.0044376 (PMC3433437; doi:10.1371/journal.pone.0044376)
Supplement: Table S2 — Coevolving sites detected by CoMap and MIp methods. (XLS) [file pone.0044376.s003.xls]

## Sheet: Eukaryota
	CoMap				MIp
No.	Group	p-value		No.	Group	p-value
1	6;135	0.00505051		1	5;136	0.0172414
2	7;134	0.000477555		2	6;135	0.0217391
3	9;133	0.00505051		3	7;134	0.0107914
4	10;132	0.00195426		4	9;133	0.00179856
5	11;131	0.000184862		5	10;132	0.000647249
6	12;130	0.00980392		6	11;131	0.000647249
7	18;75	0.00101523		7	12;130	0.00179856
8	20;72	0.00505051		8	13;79	0.00974
9	21;39	0.0324873		9	18;75	0.00179856
10	28;67	0.0159986		10	20;72	0.00359712
11	35;62	0.000477555		11	21;71	0.00431034
12	36;61	8.50991e-05		12	23;70	0.00431034
13	37;57	0.000255297		13	25;69	0.0217391	False positives
14	38;56	0.00980392		14	27;68	0.0217391
15	39;55	0.00101523		15	28;67	0.0177253
16	40;54	0.000477555		16	35;62	0.00162338
17	54;115	0.0353391		17	36;61	0.0037831
18	77;127	0.000461467		18	37;57	0.00504414
19	80;118	0.00101523		19	38;56	0.00359712
20	82;117	0.000463499		20	39;55	0.00625
21	90;111	0.000477555		21	40;54	0.00164745
22	92;109	0.00505051		22	40;134	0.0444811
23	93;108	0.00505051		23	58;111	0.00649
24	94;107	0.00023175		24	77;127	0.00126103
25	96;106	0.0187717		25	78;126	0.00625
26	97;104	8.50991e-05		26	79;122	0.0043478
27	98;103	8.50991e-05		27	80;118	0.00164745
				28	82;117	0.00649351
				29	83;116	0.0172414
				30	90;111	0.00162338
				31	92;109	0.0107914
				32	93;108	0.00431034
				33	94;107	0.00126103
				34	97;104	0.00420168
				35	98;103	0.0014771

## Sheet: Eubacteria
	CoMap				MIp
1	8;153	0.000537924		1	8;153	0.00442478
2	11;150	0.001998		2	11;150	0.0221239
3	14;145	0.00302697		3	14;145	0.000620732
4	15;144	0.00536712		4	15;144	0.00787402
5	16;143	0.004995		5	16;143	0.00247219
6	17;142	0.0119284		6	17;142	0.0185414		False positives
7	18;141	0.000851064		7	18;141	0.0212766
8	27;86	0.00477805		8	27;86	0.00833333
9	30;82	0.00262467		9	29;83	0.0466472
10	31;81	0.00262467		10	31;81	0.0322581
11	33;80	0.000999001		11	35;79	0.00123609
12	35;79	0.00192625		12	43;72	0.000620732
13	47;67	0.000413777		13	46;68	0.00123609
14	48;66	0.0017706		14	48;66	0.000620732
15	49;65	0.00262		15	49;65	0.000620732
16	50;78	0.0228287		16	50;118	0.0379009
17	51;112	0.0113876		17	90;134	0.00291545
18	90;134	0.000674634		18	101;124	0.000620732
19	101;124	0.00706292		19	105;121	0.00123609
20	105;121	9.63763e-05		20	106;119	0.00123609
21	106;119	0.00146762		21	107;118	0.0058309
22	107;118	0.00154131		22	108;117	0.00123609
23	108;117	0.000366905		23	109;116	0.000620732
24	109;116	0.000275179
